# Supplementary material for: Pentadecanoic Acid-Releasing PDMS: Towards a New Material to Prevent S. epidermidis Biofilm Formation
Source: Int J Mol Sci. 2024 Oct 5;25(19):10727. doi: 10.3390/ijms251910727 (PMC11476977; doi:10.3390/ijms251910727)
Supplement: Supplementary file 1 [file ijms-25-10727-s001.zip]

Archive with 1 entries (1 files):
- ijms-3164623-supplementary.pdf
